# Supplementary material for: Deceptive Cypripedium calceolus shares more floral scent compounds with co-flowering rewarding species than those species share among each other
Source: Front Plant Sci. 2025 Aug 12;16:1627890. doi: 10.3389/fpls.2025.1627890 (PMC12378319; doi:10.3389/fpls.2025.1627890)
Supplement: Supplementary Table 1 — Total absolute amount of scent trapped [ng/h per pollination unit] separately for each sample of the six co-flowering rewarding species. [file Table1.xlsx]

## Sheet: Table_S2_RelAm
Supplementary Material Food-deceptive Cypripedium calceolus shares more floral scent compounds with co-flowering rewarding species than those among each other Corinna Etl, Florian Etl, Robin Guilhot, Herbert Braunschmid, Karin Gross, Stefan Dötterl
Table S2 Relative amount [%] for all 105 floral scent compounds and the number of compounds emitted separately for each sample of the six co-flowering rewarding species - Dryas octopetala (Dryas_octopetala), Hieracium bifidum (Hieracium_bifidum), Leontodon incanus (Leontodon_incanus), Hippocrepis comosa (Hippocrepis_comosa), Globularia cordifolia (Globularia_cordifolia), and Primula farinosa (Pri…
PlantID	Species	OctanoicAcid	Z3Hexen1Ol	1Hexanol	Heptanal	Benzaldehyde	6Methyl5Hepten2One	betaMyrcene	Z3HexenylAcetate	Unk_1011	HexylAcetate	Unk_1024	pMethylanisol	BenzylAlcohol	ZbetaOcimene	LavenderLactone	EbetaOcimene	Phenylacetaldehyde	ZArbusculone	pCresol	EArbusculone	ELinaloolOxideFuranoid	Guaiacol	Unk_1100	Linalool	2Phenylethanol	OctylFormate	alloOcimene	Unk_1140	Epoxyoxoisophorone	EOcimeneEpoxide	neoalloOcimene	LilacAldehydeA	12Dimethoxybenzene	4Oxoisophorone	LilacAldehydeBC	LilacAldehydeD	Dihydrooxoisophorone	Unk_1175	ELinaloolOxidePyranoid	ZLinaloolOxideFuranoid	BenzylAcetate	Pinocarvone	ZLinaloolOxidePyranoid	pCreosol	MethylSalicilate	Unk_1217	LilacAlcoholBC	2Aminobenzaldehyde
3Dry	Dryas_octopetala	0	0	0	0	0	0	0	0	0	0	0	0	0	0	6.65164	0	0	9.97988	0	0	0	0	4.8816	0	0	0	0	0	0	0	0	18.9561	0	0	37.3656	10.2308	0	0	0	0	0	0	0	0	0	0	3.33931	0
4Dry	Dryas_octopetala	0	0	0	0	0	0	0	0	0	0	0	0	0	0	2.44323	0	0	2.12009	0	0	0	0	0	0	0	0	0	0	0	0	0	20.0505	0	0	57.8028	10.1021	0	0	0	0	0	0	0	0	0	0	0.899839	0
5Dry	Dryas_octopetala	0	0	0	0	0	0	0	0	0	0	0	0	0	0	2.05463	0	0	11.5544	0	8.00094	0	0	2.26984	0	0	0	0	0	0	0	0	16.0742	0	0	38.3757	14.7034	0	0	0	0	0	0	0	0	0	0	0.819029	0
6Dry	Dryas_octopetala	0	0	0	0	0	0	0	0	0	0	0	0	0	0	100	0	0	0	0	0	0	0	0	0	0	0	0	0	0	0	0	0	0	0	0	0	0	0	0	0	0	0	0	0	0	0	0	0
7Dry	Dryas_octopetala	0	0	0	0	0	0	0	0	0	0	0	0	0	0	9.00673	0	0	20.3802	0	15.8846	0	0	4.70365	0	0	0	0	0	0	0	0	8.78463	0	0	28.5339	3.48884	0	0	0	0	0	0	0	0	0	0	3.42212	0
10Hie	Hieracium_bifidum	0	0	0	0	35.9253	0	0	0	0	0	0	0	21.7989	0	0	0	5.15241	0	0	0	0.579081	0	0	0	0.860752	0	0	0	0	0	0	0	0	0	0	0	0	0	2.14597	0	0	0	0	0	0	0	0	0
34Hie	Hieracium_bifidum	0	0	0	0	46.8261	0	0	0	0	0	0	0	26.1065	0	0	0	14.6628	0	0	0	0.329007	0	0	0	0	0	0	0	0	0	0	0	0	0	0	0	0	0	0	0	0	0	0	0	0	0	0	0
39Hie	Hieracium_bifidum	0	0	0	0	59.2505	0	0	0	0	0	0	0	19.4649	0	0	0	3.98775	0	0	0	0.352348	0	0	0	1.70584	0	0	0	0	0	0	0	0	0	0	0	0	0	1.5787	0	0	0	0	0	0	0	0	0
40Hie	Hieracium_bifidum	0	0	0	0	75.1441	0	0	0	0	0	0	0	21.9768	0	0	0	0	0	0	0	0.316166	0	0	0	0	0	0	0	0	0	0	0	0	0	0	0	0	0	1.1828	0	0	0	0	0	0	0	0	0
41Hie	Hieracium_bifidum	0	0	0	0	55.5209	0	0	0	0	0	0	0	24.9878	0	0	0	9.87027	0	0	0	0.239696	0	0	0	1.54251	0	0	0	0	0	0	0	0	0	0	0	0	0	1.2261	0	0	0	0	0	0	0	0	0
R32Hie	Hieracium_bifidum	0	0	0	0	34.1225	0	0	0	0	0	0	0	63.952	0	0	0	0.871303	0	0	0	0	0	0	0	0	0	0	0	0	0	0	0	0	0	0	0	0	0	0	0	0	0	0	0	0	0	0	0
R34Hie	Hieracium_bifidum	0	0	0	0	100	0	0	0	0	0	0	0	0	0	0	0	0	0	0	0	0	0	0	0	0	0	0	0	0	0	0	0	0	0	0	0	0	0	0	0	0	0	0	0	0	0	0	0
15Leo	Leontodon_incanus	0	0	0	0	100	0	0	0	0	0	0	0	0	0	0	0	0	0	0	0	0	0	0	0	0	0	0	0	0	0	0	0	0	0	0	0	0	0	0	0	0	0	0	0	0	0	0	0
21Leo	Leontodon_incanus	0	0	0	0	74.3122	0	0	0	0	0	0	0	25.6878	0	0	0	0	0	0	0	0	0	0	0	0	0	0	0	0	0	0	0	0	0	0	0	0	0	0	0	0	0	0	0	0	0	0	0
23Leo	Leontodon_incanus	0	0	0	0	100	0	0	0	0	0	0	0	0	0	0	0	0	0	0	0	0	0	0	0	0	0	0	0	0	0	0	0	0	0	0	0	0	0	0	0	0	0	0	0	0	0	0	0
27Leo	Leontodon_incanus	0	0	0	0	0	0	0	0	0	0	0	0	100	0	0	0	0	0	0	0	0	0	0	0	0	0	0	0	0	0	0	0	0	0	0	0	0	0	0	0	0	0	0	0	0	0	0	0
12Hip	Hippocrepis_comosa	0	0	0	0	0	0	0	0	0.127851	0	0.201497	0	0	0.574048	0	7.91004	0	0	0	0	0	0	0	1.98026	0	0	0.153672	0.104577	0	0.12332	0.101115	0	0	0	0	0	0	0.0413763	0	0	0	0	0	0	1.76571	0.223527	0	2.81621
18Hip	Hippocrepis_comosa	0	0	0	0	0	0	0	0	0.265057	0	0.970332	0	0	0	0	7.59919	0	0	0	0	0	0	0	0	0	0	0.086623	1.02299	0	0.144243	0	0	0	0	0	0	0	0	0	0	0	0	0	0	0	0.783992	0	3.09827
26Hip	Hippocrepis_comosa	0	0	0	0	0	0	0	0	0.456045	0	0.0628776	0	0	0	0	7.07037	0	0	0	0	0	0	0	1.10931	0	0	0.0956847	0.0348338	0	0.0792611	0.025353	0	0	0	0	0	0	0.0574857	0	0	0	0	0	0	1.47446	0.123737	0	2.06733
35Hip	Hippocrepis_comosa	0	0	0	0	0	0	0	0	2.02513	0	0.174262	0	0	0	0	7.75314	0	0	0	0	0	0	0	1.36156	0	0	0.479371	0.0125189	0	0.0199928	0.177349	0	0	0	0	0	0	0.0573634	0	0	0	0	0	0	1.61178	0.110596	0	2.08488
38Hip	Hippocrepis_comosa	0	0	0	0	0	0	0	0	0.243437	0	0.262691	0	0	0.281249	0	8.65977	0	0	0	0	0	0	0	0.787983	0	0	0.189663	0.136011	0	0.092155	0.0584215	0	0	0	0	0	0	0.029711	0	0	0	0	0	0	1.43767	0.252862	0	2.13854
52Glo	Globularia_cordifolia	0	0	0	0	0	0	0	0	0	0	0	0	0	0	0	0	0	0	0	0	0	15.5764	0	0	0	0	0	0	0	0	0	0	57.4215	0	0	0	0	0	0	0	0	0	0	0	0	0	0	0
54Glo	Globularia_cordifolia	0	0	0	0	0	0	0	0	0	0	0	0	0	0	0	0	0	0	0	0	0	4.82342	0	0	0	0	0	0	0	0	0	0	58.0936	0	0	0	0	0	0	0	0	0	0	0	0	0	0	0
R54Glo	Globularia_cordifolia	0	0	0	0	0	0	0	0	0	0	0	0	0	0	0	0	0	0	0	0	0	0.697073	0	0	0	0	0	0	0	0	0	0	96.2331	0	0	0	0	0	0	0	0	0	0	0	0	0	0	0
R75Glo	Globularia_cordifolia	0	0	0	0	0	0	0	0	0	0	0	0	0	0	0	0	0	0	0	0	0	0.804197	0	0	0	0	0	0	0	0	0	0	86.7719	0	0	0	0	0	0	0	0	0	0	0	0	0	0	0
R83Glo	Globularia_cordifolia	0	0	0	0	0	0	0	0	0	0	0	0	0	0	0	0	0	0	0	0	0	4.07658	0	0	0	0	0	0	0	0	0	0	88.7007	0	0	0	0	0	0	0	0	0	0	0	0	0	0	0
76Pri	Primula_farinosa	0	0	0	0	0	0	0	0	0	0	0	0	0	0	0	0	0	0	0	0	0	0	0	0	0	0	0	0	0.572988	0	0	0	0	97.3837	0	0	0	0	0	0	0	0	0	0	0	0	0	0
77Pri	Primula_farinosa	0	0	0	0	0	0	0	0	0	0	0	0.515796	45.9583	0	0	0	0	0	0	0	0	0	0	0	0	0	0	0	0.500561	0	0	0	0	44.1133	0	0	1.19491	0	0	0	0	0	0	1.69134	0	0	0	0
78Pri	Primula_farinosa	0	0	0	0	0	0	0	0	0	0	0	0.307368	28.5209	0	0	0	0	0	44.591	0	0	0	0	0	0	0	0	0	0.396409	0	0	0	0	24.3549	0	0	0.422938	0	0	0	0	0	0	0.515514	0	0	0	0
79Pri	Primula_farinosa	0	0	0	0	0	0	0	0	0	0	0	0.804958	6.79269	0	0	0	0	0	0	0	0	0	0	0	0	0	0	0	1.07829	0	0	0	0	83.0878	0	0	3.69347	0	0	0	0	0	0	1.96377	0	0	0	0
45Pri	Primula_farinosa	0	0	0	0	0	0	0	0	0	0	0	0.248409	0	0	0	0	0	0	47.5055	0	0	0	0	0	0	0	0	0	0.542555	0	0	0	0	50.6259	0	0	0.710909	0	0	0	0	0	0	0	0	0	0	0
07Cyp	Cypripedium_calceolus	0.24809	0	0.158156	1.12018	0.67445	1.2628	0	0.968112	0	1.67929	0	0	0.159605	0	0.482521	0.171637	0	0	0	0	0.931981	0	0	33.6736	0.186451	0	0	0	0	0	0	0	0	2.54437	0	0	0	0	0.125808	0.115554	0	0.361486	0.139568	0	0	0	0.0578617	0
08Cyp	Cypripedium_calceolus	0.105989	0.36583	0.106018	0.676233	0.396958	1.15718	0	3.18421	0	2.32878	0	0.0243534	0.0533047	0	0	0.11043	0	0	0.458894	0	0.513371	0	0	25.2743	0.143846	0	0.0195776	0	0	0	0	0	0	3.76928	0	0	0	0	0.085999	0.0564313	0	0.105234	0.0458924	0	0	0	0.171305	0
14Cyp	Cypripedium_calceolus	0.101138	0	0.112888	0.956369	0.607224	1.77523	0.987042	0.52252	0	1.68565	0	0.0179057	0.0933733	0.172421	0.66109	0.260122	0	0	0	0	2.1245	0	0	44.2819	0.0125971	0	0.0583931	0	0	0	0	0	0	2.97054	0	0	0	0	0.23238	0.0831947	0.3706	0.120816	0.0683726	0	0	0	0.0890804	0
16Cyp	Cypripedium_calceolus	0.177845	0.254732	0.307589	0.59976	1.54311	2.38839	0.708235	1.042	0	3.03725	0	0.0641792	1.67945	0	0	0.158591	0	0	0	0	0.608871	0	0	39.8807	0.0972789	0	0.0275005	0	0	0	0	0	0	2.20817	0	0	0	0	0.067035	0	1.61936	0.0656931	0.0343605	0	0	0	0.0909238	0
17Cyp	Cypripedium_calceolus	0.714616	1.7491	0.381519	1.43284	1.98912	3.14775	0	5.96185	0	2.26951	0	0.148762	1.25893	0	0	0.502235	0	0	1.64902	0	0.834518	0	0	63.0686	0.403232	0	0	0	0	0	0	0	0	0	0	0	0	0	0.124635	0.328039	0.501943	0.269791	0	0	0	0	0	0
18Cyp	Cypripedium_calceolus	0.188698	0.313829	0.175968	1.48656	0.554422	1.62253	1.10268	1.08984	0	2.0383	0	0.0148375	1.11866	0	0	0.160368	0	0	0	0	2.21529	0	0	36.9851	0.236012	0.0654287	0.0338224	0	0	0	0	0	0	4.08768	0	0	0	0	0.178254	0.087802	0	0.0931364	0.124105	0	0	0	0	0
19Cyp	Cypripedium_calceolus	0.0539254	0.162882	0.284627	0.177881	1.58818	0.602693	0.327145	1.03839	0	5.02144	0	0.0273037	0.179287	0	0	0	0.123073	0	0	0	0.555822	0	0	23.4281	0.641308	0	0.0194036	0	0.00583607	0	0	0	0	5.4665	0	0	0	0	0.0948496	0	0.0577321	0.10753	0	0	0	0	0.0918893	0
20Cyp	Cypripedium_calceolus	0.150022	0.640978	1.26782	1.13658	1.62211	2.21781	0.989153	2.48608	0	6.89898	0	0.076845	0.676084	0	0	0.138835	0	0	0	0	0.529404	0	0	32.2918	1.31644	0.0265186	0.0320841	0	0	0	0	0	0	5.25283	0	0	0	0	0.0592089	0.0521799	0.334692	0.0442428	0.0230059	0	0	0	0.0407663	0
42Cyp	Cypripedium_calceolus	0.2632	0.361643	0.228607	2.22902	3.35931	1.16357	0	3.1996	0	9.01694	0	0	0.807365	0	0	0.227247	0	0	0	0	0.337941	0	0	19.5839	0.190396	0	0	0	0	0	0	0	0	2.51904	0	0	0	0	0.0918934	0.0808711	2.31601	0.0494269	0	0	0	0	0.171921	0
43Cyp	Cypripedium_calceolus	0.946905	0.773954	0.176649	0.84497	4.09699	0.700665	0	6.90592	0	5.15286	0	0	0.114756	0	0	0	0.211185	0	0	0	0.366968	0	0	14.2352	0	0	0	0	0	0	0	0	0	0	0	0	0	0	0.0359781	0	0	0.0422433	0	0	0	0	0	0
44Cyp	Cypripedium_calceolus	0.357717	4.4455	1.27302	1.4508	28.7958	0	0	10.6603	0	4.79514	0	0.441435	2.811	0	0	0.264394	0	0	0	0	0.604521	0	0	20.6096	0.291279	0	0	0	0.08348	0	0	0	0	1.80615	0	0	0	0	0.0835289	0.13283	0.902142	0	0	0	0.669734	0	0.127213	0
47Cyp	Cypripedium_calceolus	0.40345	0.763626	0.529534	2.27143	3.95856	2.5013	0	1.04551	0	3.06895	0	0	6.42334	0	0	0.436347	0	0	0	0	0.512483	0	0	31.1395	0	0	0	0	0	0	0	0	0	0	0	0	0	0	0.0908188	0.137735	0	0.21764	0	0	0.0461152	0	0	0
48Cyp	Cypripedium_calceolus	0.470758	0.465192	0.288991	4.31343	1.07613	0.928037	0	0.850308	0	2.9007	0	0	0.273563	0	0	0	0.103981	0	0	0	1.15849	0	0	23.5933	0.108743	0.117634	0	0	0	0	0	0	0	0	0	0	0	0	0.112476	0	0	0.0509264	0	0	0.0143339	0	0	0
49Cyp	Cypripedium_calceolus	0	4.47663	1.30805	9.74476	8.70577	1.86981	0	8.11702	0	6.21796	0	0	0	0	0	0	0	0	0	0	1.35384	0	0	14.6453	0	0	0	0	0	0	0	0	0	0	0	0	0	0	0.210363	0	0.511138	0	0	0	0	0	0	0
* Braunschmid, H., Mükisch, B., Rupp, T., Schäffler, I., Zito, P., Birtele, D., et al. (2017). Interpopulation variation in pollinators and floral scent of the lady’s-slipper orchid Cypripedium calceolus L. Arthropod-Plant Interact. 11, 363–379. doi: 10.1007/s11829-017-9512-x
[truncated: 58 more columns]
